# Supplementary material for: Vacuole dynamics and popping-based motility in liquid droplets of DNA
Source: Nat Commun. 2023 Jun 16;14:3574. doi: 10.1038/s41467-023-39175-0 (PMC10275875; doi:10.1038/s41467-023-39175-0)
Supplement: Supplementary file 10 — Source data [file 41467_2023_39175_MOESM10_ESM.xlsx]

## Sheet: Fig 2B
Intensity vs position data shown in Fig 2B	y = 24 um			y=40 um			y=56 um
	x (um)	I (au)		x (um)	I (au)		x (um)	I (au)
	1.6	0.00308835		1.6	0.0105085		1.6	0.0187832
	3.2	0.00333249		3.2	0.0104017		3.2	0.0183864
	4.8	0.00247799		4.8	0.011424		4.8	0.0182338
	6.4	0.00270687		6.4	0.0112867		6.4	0.0196529
	8	0.00267636		8	0.0111494		8	0.018478
	9.6	0.00260006		9.6	0.0110883		9.6	0.0180507
	11.2	0.00281369		11.2	0.0105238		11.2	0.0186764
	12.8	0.00333249		12.8	0.0119429		12.8	0.0189815
	14.4	0.0031799		14.4	0.0128126		14.4	0.0196682
	16	0.00218807		16	0.0140028		16	0.0202175
	17.6	0.00417174		17.6	0.01649		17.6	0.0206295
	19.2	0.00350034		19.2	0.0178481		19.2	0.0226132
	20.8	0.00394285		20.8	0.0176345		20.8	0.0249173
	22.4	0.00447692		22.4	0.0169631		22.4	0.0266263
	24	0.00685733		24	0.0150862		24	0.0256802
	25.6	0.00829168		25.6	0.0162001		25.6	0.0300291
	27.2	0.00847478		27.2	0.0150099		27.2	0.0278165
	28.8	0.00934455		28.8	0.0148421		28.8	0.0278623
	30.4	0.00725406		30.4	0.0150252		30.4	0.0272214
	32	0.00913092		32	0.0150404		32	0.0287931
	33.6	0.00832219		33.6	0.0153304		33.6	0.0253598
	35.2	0.00719303		35.2	0.01472		35.2	0.0250546
	36.8	0.00853582		36.8	0.0150557		36.8	0.0261075
	38.4	0.00751347		38.4	0.0142012		38.4	0.0259549
	40	0.00849004		40	0.0145521		40	0.0253445
	41.6	0.00873419		41.6	0.0136824		41.6	0.0263974
	43.2	0.00864263		43.2	0.0148268		43.2	0.0258786
	44.8	0.00859686		44.8	0.016017		44.8	0.0284574
	46.4	0.00903937		46.4	0.0155745		46.4	0.0279844
	48	0.00925299		48	0.0166426		48	0.0274045
	49.6	0.00961921		49.6	0.0152693		49.6	0.0278165
	51.2	0.0112824		51.2	0.0163527		51.2	0.0279996
	52.8	0.0118623		52.8	0.0162459		52.8	0.0292509
	54.4	0.0109773		54.4	0.0174514		54.4	0.0272519
	56	0.00981758		56	0.0184585		56	0.0298002
	57.6	0.00961921		57.6	0.0188399		57.6	0.029083
	59.2	0.00566712		59.2	0.0190993		59.2	0.0279081
	60.8	0.00566712		60.8	0.0199538		60.8	0.0259549
	62.4	0.00383604		62.4	0.0207778		62.4	0.0253903
	64	0.00305783		64	0.0187942		64	0.0228878
	65.6	0.00255428		65.6	0.0169173		65.6	0.0216213
	67.2	0.00304257		67.2	0.0161086		67.2	0.0207821
	68.8	0.0026611		68.8	0.0135908		68.8	0.0206905
	70.4	0.00238643		70.4	0.0114851		70.4	0.0189815
	72	0.00209651		72	0.0111799		72	0.0180813
	73.6	0.00269162		73.6	0.0111952		73.6	0.0186306
	75.2	0.00250851		75.2	0.0105848		75.2	0.0189815
	76.8	0.00305783		76.8	0.0109052		76.8	0.0186764
	78.4	0.00212703		78.4	0.0115156		78.4	0.0194088
	80	0.00223384		80	0.0105695		80	0.0197445
	81.6	0.00203548		81.6	0.0103101		81.6	0.0191646
	83.2	0.00287472		83.2	0.0110426		83.2	0.0181728

## Sheet: Fig 2C
Radius vs time data from Fig 2C	Top left				Top right				Bottom left				Bottom right
	t (min)	R_d (um)	R_v (um)		t (min)	R_d (um)	R_v (um)		t (min)	R_d (um)	R_v (um)		t (min)	R_d (um)	R_v (um)
	1	38.9655	9.02897		1	30.0212	9.06492		1	24.469	4.32758		1	28.3165	6.93421
	2	38.9811	9.01314		2	30.0304	10.2095		2	24.4451	5.55699		2	28.3949	8.69441
	3	38.8399	9.66296		3	30.1128	11.8125		3	24.4353	6.82904		3	28.6076	10.1549
	4	38.5998	10.4708		4	30.1909	13.2708		4	24.5174	7.93952		4	28.6313	11.2478
	5	38.6238	10.7969		5	30.3397	14.5567		5	24.6406	9.08666		5	29.0901	12.9974
	6	38.5654	10.9745		6	30.7264	15.9458		6	24.6308	10.4187		6	29.4212	14.2602
	7	38.502	11.7661		7	30.8752	17.115		7	24.9479	11.674		7	29.7885	15.3101
	8	38.2844	12.421		8	31.2102	18.2696		8	25.273	12.6565		8	30.2612	16.7329
	9	38.2501	12.5692		9	31.3496	19.1848		9	25.5117	13.8944		9	30.7561	18.3476
	10	38.3125	12.7909		10	31.7548	20.6519		10	25.9273	15.0866		10	31.5344	19.8248
	11	38.2963	13.2499		11	32.3003	21.7314		11	26.2439	16.365		11	32.1242	21.3154
	12	38.2468	13.6137		12	32.8422	22.8486		12	26.7155	17.4022		12	29.3199	13.9966
	13	38.1802	14.4119		13	33.7362	24.5254		13	27.2696	18.5075		13	27.6901	7.60859
	14	37.7985	14.7218		14	34.3649	25.6676		14	27.8076	19.7344
	15	37.8459	15.1642		15	35.0455	26.6702		15	28.4875	20.8815
	16	37.7138	15.0985		16	30.677	14.2014		16	29.083	22.0341
	17	37.6529	15.1769		17	28.3428	7.96151		17	30.1366	22.8786
	18	37.7638	15.9121		18	27.5143	4.57598		18	31.0166	23.8152
	19	37.6119	15.963						19	31.8818	24.8708
	20	37.7986	17.1305						20	33.0191	25.9997
	21	37.5613	16.9579						21	34.1455	26.8669
	22	37.5092	17.2996						22	35.4388	27.3196
	23	37.6081	17.6163						23	36.1616	26.1588
	24	37.558	18.2418						24	30.5657	21.5856
	25	37.529	18.6268						25	27.5366	18.3008
	26	37.4855	18.9089						26	25.0956	16.0947
	27	37.417	19.2645						27	23.6861	13.9721
	28	37.4833	19.5984						28	22.5105	12.0233
	29	37.2835	19.7116						29	21.6473	10.5349
	30	37.1769	20.3142						30	20.9115	8.60612
	31	37.3558	20.4343						31	20.5007	7.4537
	32	37.4211	21.0017
	33	37.4936	21.4573
	34	37.3457	21.6775
	35	37.305	21.5881
	36	37.365	22.1154
	37	37.3498	22.8438
	38	37.4691	23.1838
	39	37.4032	23.275
	40	37.5604	23.8581
	41	36.9618	23.0955
	42	36.215	21.6989
	43	35.124	19.8371
	44	34.6016	18.2081
	45	34.0782	15.9037
	46	33.5279	13.9035
	47	33.3568	12.2563
